# Supplementary material for: Characterizing Glomerular Barrier Dysfunction with Patient-Derived Serum in Glomerulus-on-a-Chip Models: Unveiling New Insights into Glomerulonephritis
Source: Int J Mol Sci. 2024 May 8;25(10):5121. doi: 10.3390/ijms25105121 (PMC11121116; doi:10.3390/ijms25105121)
Supplement: Supplementary file 1 [file ijms-25-05121-s001.zip]

Archive with 1 entries (1 files):
- ijms-2959982-supplementary.pdf
